# Supplementary material for: Description of mitochondrial oxygen tension and its variability in healthy volunteers
Source: PLoS One. 2024 Jun 3;19(6):e0300602. doi: 10.1371/journal.pone.0300602 (PMC11146699; doi:10.1371/journal.pone.0300602)
Supplement: S1 File — (CSV) [file pone.0300602.s024.csv]

participant_id	dem_age	dem_sex	dem_bmi	dem_smoking	body_fat	AEs	AE_day	severity_AE_day_measurement	AE_week1	AE_month	protection_location_ala_plasters	duration_protection	manner_protection	Plaster	datetime_ala1	datetime_ala2	ala_time_pl1_min	ala_time_pl2_min	datetime_meas	measurement	mitopo2	SD	mitopo2_temp	mitopo2_signalq	HF	SBP	DBP	SpO2	time	time_abs	time_abs2
110001	22	1	22.9	0	14	0	2	7	2	1	1	8	1	1	7/14/2020 8:00:00	7/14/2020 11:00:00	303	264	7/14/2020 12:20:00	1	78	10.1	30.57	37	47	129	78	99	4	11:00	1
110001	22	1	22.9	0	14	0	2	7	2	1	1	8	1	1	7/14/2020 8:00:00	7/14/2020 11:00:00	303	264	7/14/2020 13:03:00	2	42.29	3.64	29	50.29	57	128	76	99	5	12:00	2
110001	22	1	22.9	0	14	0	2	7	2	1	1	8	1	1	7/14/2020 8:00:00	7/14/2020 11:00:00	303	264	7/14/2020 15:10:00	3	72.2	7.5	30.6	49	57	126	79	99	7	14:00	3
110001	22	1	22.9	0	14	0	2	7	2	1	1	8	1	1	7/14/2020 8:00:00	7/14/2020 11:00:00	303	264	7/14/2020 18:03:00	4	72.6	5.55	29.4	69.4	45	101	64	99	10	17:00	5
110001	22	1	22.9	0	14	1	2	7	2	1	1	8	1	1	7/14/2020 8:00:00	7/14/2020 11:00:00	303	264	7/15/2020 12:15:00	5	36	5.35	29.5	33	96	118	70	99	28	12:00 (+1)	6
110001	22	1	22.9	0	14	1	2	7	2	1	1	8	1	1	7/14/2020 8:00:00	7/14/2020 11:00:00	303	264	7/15/2020 15:08:00	6	62	12.61	31.8	48.2	60	108	76	99	31	15:00 (+1)	7
110001	22	1	22.9	0	14	0	2	7	2	1	1	8	1	2	7/14/2020 8:00:00	7/14/2020 11:00:00	303	264	7/14/2020 15:24:00	7	43.83	6.85	29.5	28.67	60	111	67	99	4	14:00	3
110001	22	1	22.9	0	14	0	2	7	2	1	1	8	1	2	7/14/2020 8:00:00	7/14/2020 11:00:00	303	264	7/14/2020 16:14:00	8	49.25	4.99	31.75	26.25	62	122	73	99	5	15:00	4
110001	22	1	22.9	0	14	0	2	7	2	1	1	8	1	2	7/14/2020 8:00:00	7/14/2020 11:00:00	303	264	7/14/2020 18:10:00	9	50	4	30	69.2	45	101	64	99	7	17:00	5
110001	22	1	22.9	0	14	1	2	7	2	1	1	8	1	2	7/14/2020 8:00:00	7/14/2020 11:00:00	303	264	7/15/2020 12:30:00	10	81	0	30	46	94	117	71	99	25	12:00 (+1)	6
110001	22	1	22.9	0	14	1	2	7	2	1	1	8	1	2	7/14/2020 8:00:00	7/14/2020 11:00:00	303	264	7/15/2020 15:19:00	11	49.2	12.66	31	37	64	114	77	99	28	15:00 (+1)	7
110003	24	2	22.27	0		-95	3	5	6	6	1	5	1	1	7/20/2020 7:15:00	7/20/2020 10:15:00	301	263	7/20/2020 11:35:00	1	-95	-95	-95	-95					4	11:00	1
110003	24	2	22.27	0		0	3	5	6	6	1	5	1	1	7/20/2020 7:15:00	7/20/2020 10:15:00	301	263	7/20/2020 12:16:00	2	30	0	29.27	28	42	91	61	99	5	12:00	2
110003	24	2	22.27	0		0	3	5	6	6	1	5	1	1	7/20/2020 7:15:00	7/20/2020 10:15:00	301	263	7/20/2020 14:21:00	3	35	4.24	31	25.5	42	85	52	99	7	14:00	3
110003	24	2	22.27	0		0	3	5	6	6	1	5	1	1	7/20/2020 7:15:00	7/20/2020 10:15:00	301	263	7/20/2020 17:19:00	4	44.6	2.88	30.4	43.6	42	98	52	99	10	17:00	5
110003	24	2	22.27	0		1	3	5	6	6	1	5	1	1	7/20/2020 7:15:00	7/20/2020 10:15:00	301	263	7/21/2020 11:22:00	5	28	0	31	25	35	96	61	98	28	12:00 (+1)	6
110003	24	2	22.27	0		1	3	5	6	6	1	5	1	1	7/20/2020 7:15:00	7/20/2020 10:15:00	301	263	7/21/2020 13:51:00	6	35.67	4.16	29	27.33	48	82	54	99	30
110003	24	2	22.27	0		0	3	5	6	6	1	5	1	2	7/20/2020 7:15:00	7/20/2020 10:15:00	301	263	7/20/2020 14:38:00	7	59.4	3.58	33	31.4	42	85	52	99	4	14:00	3
110003	24	2	22.27	0		0	3	5	6	6	1	5	1	2	7/20/2020 7:15:00	7/20/2020 10:15:00	301	263	7/20/2020 15:22:00	8	36.2	13.5	30.2	30.4	43	93	55	99	5	15:00	4
110003	24	2	22.27	0		0	3	5	6	6	1	5	1	2	7/20/2020 7:15:00	7/20/2020 10:15:00	301	263	7/20/2020 17:26:00	9	41.4	3.44	31.8	28.6	42	98	52	99	7	17:00	5
110003	24	2	22.27	0		1	3	5	6	6	1	5	1	2	7/20/2020 7:15:00	7/20/2020 10:15:00	301	263	7/21/2020 11:29:00	10	29.4	1.67	30	27.4	35	96	61	98	25	12:00 (+1)	6
110003	24	2	22.27	0		1	3	5	6	6	1	5	1	2	7/20/2020 7:15:00	7/20/2020 10:15:00	301	263	7/21/2020 14:00:00	11	29.6	4.39	30	26	48	82	54	99	28	15:00 (+1)	7
110004	21	2	20.97	0	23	0	3	5	6	1	1	5	1	1	7/22/2020 7:15:00	7/22/2020 10:15:00	314	259	7/22/2020 11:33:00	1	65.2	6.83	32	27	52	117	79	98	4	11:00	1
110004	21	2	20.97	0	23	0	3	5	6	1	1	5	1	1	7/22/2020 7:15:00	7/22/2020 10:15:00	314	259	7/22/2020 12:29:00	2	53.2	4.97	30.8	33.4	56	114	71	99	5	12:00	2
110004	21	2	20.97	0	23	0	3	5	6	1	1	5	1	1	7/22/2020 7:15:00	7/22/2020 10:15:00	314	259	7/22/2020 14:26:00	3	71.2	2.49	30.8	35.2	51	121	70	99	7	14:00	3
110004	21	2	20.97	0	23	0	3	5	6	1	1	5	1	1	7/22/2020 7:15:00	7/22/2020 10:15:00	314	259	7/22/2020 17:05:00	4	78.4	9.37	30.6	45	49	123	70	99	9
110004	21	2	20.97	0	23	0	3	5	6	1	1	5	1	1	7/22/2020 7:15:00	7/22/2020 10:15:00	314	259	7/23/2020 11:05:00	5	53.2	6.14	29.4	47	48	119	68	99	27
110004	21	2	20.97	0	23	1	3	5	6	1	1	5	1	1	7/22/2020 7:15:00	7/22/2020 10:15:00	314	259	7/23/2020 14:05:00	6	49.8	3.42	30.6	28.8	74	117	69	99	30
110004	21	2	20.97	0	23	0	3	5	6	1	1	5	1	2	7/22/2020 7:15:00	7/22/2020 10:15:00	314	259	7/22/2020 14:34:00	7	56.83	4.12	32	31.83	51	121	70	99	4	14:00	3
110004	21	2	20.97	0	23	0	3	5	6	1	1	5	1	2	7/22/2020 7:15:00	7/22/2020 10:15:00	314	259	7/22/2020 15:26:00	8	46.2	12.28	31.8	34.2	51	124	68	99	5	15:00	4
110004	21	2	20.97	0	23	0	3	5	6	1	1	5	1	2	7/22/2020 7:15:00	7/22/2020 10:15:00	314	259	7/22/2020 17:16:00	9	44.33	6.5	32	58	49	123	70	99	7	17:00	5
110004	21	2	20.97	0	23	0	3	5	6	1	1	5	1	2	7/22/2020 7:15:00	7/22/2020 10:15:00	314	259	7/23/2020 11:13:00	10	49.6	4.04	31.4	63.2	48	119	68	99	25	12:00 (+1)	6
110004	21	2	20.97	0	23	1	3	5	6	1	1	5	1	2	7/22/2020 7:15:00	7/22/2020 10:15:00	314	259	7/23/2020 14:12:00	11	42.8	5.54	32.4	45.8	74	117	69	99	28	15:00 (+1)	7
110005	23	2	21.22	0	29	0	2	3	5	5	1	5	4	1	7/21/2020 7:00:00	7/21/2020 10:00:00	292	263	7/21/2020 11:10:00	1	55	0	29.09	27	104	131	80	99	4	11:00	1
110005	23	2	21.22	0	29	0	2	3	5	5	1	5	4	1	7/21/2020 7:00:00	7/21/2020 10:00:00	292	263	7/21/2020 11:52:00	2	53.5	4.95	29	29.5	104	123	80	99	4	11:00	1
110005	23	2	21.22	0	29	0	2	3	5	5	1	5	4	1	7/21/2020 7:00:00	7/21/2020 10:00:00	292	263	7/21/2020 14:16:00	3	54.6	11.19	30	37	91	127	88	98	7	14:00	3
110005	23	2	21.22	0	29	0	2	3	5	5	1	5	4	1	7/21/2020 7:00:00	7/21/2020 10:00:00	292	263	7/21/2020 16:53:00	4	70.4	12.18	30.2	32.8	83	132	82	99	9
110005	23	2	21.22	0	29	0	2	3	5	5	1	5	4	1	7/21/2020 7:00:00	7/21/2020 10:00:00	292	263	7/22/2020 11:06:00	5	58	16.55	32.2	46.2	93	133	81	97	28	12:00 (+1)	6
110005	23	2	21.22	0	29	0	2	3	5	5	1	5	4	1	7/21/2020 7:00:00	7/21/2020 10:00:00	292	263	7/22/2020 14:05:00	6	57.8	6.1	29.8	33.2	85	130	86	99	31	15:00 (+1)	7
110005	23	2	21.22	0	29	0	2	3	5	5	1	5	4	2	7/21/2020 7:00:00	7/21/2020 10:00:00	292	263	7/21/2020 14:23:00	7	52.2	10.13	31	30.6	91	127	77	98	4	14:00	3
110005	23	2	21.22	0	29	0	2	3	5	5	1	5	4	2	7/21/2020 7:00:00	7/21/2020 10:00:00	292	263	7/21/2020 15:35:00	8	61.6	11.33	32	35.2	80	123	76	98	5	15:00	4
110005	23	2	21.22	0	29	0	2	3	5	5	1	5	4	2	7/21/2020 7:00:00	7/21/2020 10:00:00	292	263	7/21/2020 17:02:00	9	50.6	14.69	31.4	55.2	83	123	82	99	7	17:00	5
110005	23	2	21.22	0	29	0	2	3	5	5	1	5	4	2	7/21/2020 7:00:00	7/21/2020 10:00:00	292	263	7/22/2020 11:14:00	10	61.4	18.39	33.2	51.8	93	133	81	97	25	12:00 (+1)	6
110005	23	2	21.22	0	29	0	2	3	5	5	1	5	4	2	7/21/2020 7:00:00	7/21/2020 10:00:00	292	263	7/22/2020 14:12:00	11	37.2	14.65	31.2	42.6	85	130	86	99	28	15:00 (+1)	7
110006	27	2	20.34	0	23	0	0		8	5	1	1	6	1	7/21/2020 8:00:00	7/21/2020 11:00:00	295	261	7/21/2020 12:18:00	1	89	9.03	28.8	28.8	48	136	89	99	4	11:00	1
110006	27	2	20.34	0	23	0	0		8	5	1	1	6	1	7/21/2020 8:00:00	7/21/2020 11:00:00	295	261	7/21/2020 12:55:00	2	58.2	6.22	31.6	35.6	58	129	84	99	4	11:00	1
110006	27	2	20.34	0	23	1	0		8	5	1	1	6	1	7/21/2020 8:00:00	7/21/2020 11:00:00	295	261	7/21/2020 15:08:00	3	37.6	9.66	31	50.8	42	121	81	98	7	14:00	3
110006	27	2	20.34	0	23	1	0		8	5	1	1	6	1	7/21/2020 8:00:00	7/21/2020 11:00:00	295	261	7/21/2020 17:50:00	4	41.6	24.54	30.6	66.4	44	135	69	99	9
110006	27	2	20.34	0	23	1	0		8	5	1	1	6	1	7/21/2020 8:00:00	7/21/2020 11:00:00	295	261	7/22/2020 12:07:00	5	56.8	9.28	30	27.8	45	115	69	95	28	12:00 (+1)	6
110006	27	2	20.34	0	23	1	0		8	5	1	1	6	1	7/21/2020 8:00:00	7/21/2020 11:00:00	295	261	7/22/2020 15:08:00	6	41.4	12.46	29	29.6	45	106	81	97	31	15:00 (+1)	7
110006	27	2	20.34	0	23	0	0		8	5	1	1	6	2	7/21/2020 8:00:00	7/21/2020 11:00:00	295	261	7/21/2020 15:21:00	7	60.14	5.87	31.86	30	42	121	81	98	4	14:00	3
110006	27	2	20.34	0	23	0	0		8	5	1	1	6	2	7/21/2020 8:00:00	7/21/2020 11:00:00	295	261	7/21/2020 16:09:00	8	28.8	15.5	30.4	27.2	45	116	76	97	5	15:00	4
110006	27	2	20.34	0	23	0	0		8	5	1	1	6	2	7/21/2020 8:00:00	7/21/2020 11:00:00	295	261	7/21/2020 18:03:00	9	71.4	12.38	32	44	44	135	69	99	7	17:00	5
110006	27	2	20.34	0	23	0	0		8	5	1	1	6	2	7/21/2020 8:00:00	7/21/2020 11:00:00	295	261	7/22/2020 12:11:00	10	63	6.52	32	58	45	115	69	95	25	12:00 (+1)	6
110006	27	2	20.34	0	23	0	0		8	5	1	1	6	2	7/21/2020 8:00:00	7/21/2020 11:00:00	295	261	7/22/2020 15:16:00	11	48.4	9.02	31	37.2	45	106	81	97	28	15:00 (+1)	7
110007	22	1	22.82	0	14	0	2	3	2	1	1	2	4	1	7/27/2020 7:30:00	7/27/2020 10:30:00	307	255	7/27/2020 11:43:00	1	26.17	4.07	29.67	42.17	55	118	73	99	4	11:00	1
110007	22	1	22.82	0	14	0	2	3	2	1	1	2	4	1	7/27/2020 7:30:00	7/27/2020 10:30:00	307	255	7/27/2020 12:37:00	2	40.4	6.88	31.4	42.8	53	122	70	99	5	12:00	2
110007	22	1	22.82	0	14	0	2	3	2	1	1	2	4	1	7/27/2020 7:30:00	7/27/2020 10:30:00	307	255	7/27/2020 14:41:00	3	24.8	6.02	30.2	48.2	46	129	74	99	7	14:00	3
110007	22	1	22.82	0	14	0	2	3	2	1	1	2	4	1	7/27/2020 7:30:00	7/27/2020 10:30:00	307	255	7/27/2020 17:39:00	4	22.8	4.66	31	43	48	132	66	99	10	17:00	5
110007	22	1	22.82	0	14	0	2	3	2	1	1	2	4	1	7/27/2020 7:30:00	7/27/2020 10:30:00	307	255	7/28/2020 11:52:00	5	50.8	12.13	31.4	57.4	45	119	86	99	28	12:00 (+1)	6
110007	22	1	22.82	0	14	0	2	3	2	1	1	2	4	1	7/27/2020 7:30:00	7/27/2020 10:30:00	307	255	7/28/2020 14:47:00	6	22.8	6.46	29.6	45.2	44	124	66	94	31	15:00 (+1)	7
110007	22	1	22.82	0	14	0	2	3	2	1	1	2	4	2	7/27/2020 7:30:00	7/27/2020 10:30:00	307	255	7/27/2020 14:45:00	7	38	7.18	32.4	39.8	46	129	74	99	4	14:00	3
110007	22	1	22.82	0	14	0	2	3	2	1	1	2	4	2	7/27/2020 7:30:00	7/27/2020 10:30:00	307	255	7/27/2020 15:42:00	8	44.2	7.5	30.8	48.4	44	126	72	99	5	15:00	4
110007	22	1	22.82	0	14	0	2	3	2	1	1	2	4	2	7/27/2020 7:30:00	7/27/2020 10:30:00	307	255	7/27/2020 17:33:00	9	21.2	8.35	32.4	45.4	48	132	66	99	7	17:00	5
110007	22	1	22.82	0	14	0	2	3	2	1	1	2	4	2	7/27/2020 7:30:00	7/27/2020 10:30:00	307	255	7/28/2020 11:41:00	10	36.8	8.7	33	35.6	45	119	86	99	25	12:00 (+1)	6
110007	22	1	22.82	0	14	0	2	3	2	1	1	2	4	2	7/27/2020 7:30:00	7/27/2020 10:30:00	307	255	7/28/2020 14:39:00	11	29	9.7	31.6	30.4	44	124	66	99	28	15:00 (+1)	7
110008	22	2	25.51	0		-99	2	2	8	8	1	3	5	1	7/30/2020 8:00:00	7/30/2020 13:15:00	325	239		1	-99	-99	-99	-99
110008	22	2	25.51	0		1	2	2	8	8	1	3	5	1	7/30/2020 8:00:00	7/30/2020 13:15:00	325	239	7/30/2020 13:25:00	2	9.8	.84	33	30.4	74	124	57	99	5	12:00	2
110008	22	2	25.51	0		1	2	2	8	8	1	3	5	1	7/30/2020 8:00:00	7/30/2020 13:15:00	325	239	7/30/2020 15:07:00	3	4	1.22	30.8	27.2	72	126	63	99	7	14:00	3
110008	22	2	25.51	0		1	2	2	8	8	1	3	5	1	7/30/2020 8:00:00	7/30/2020 13:15:00	325	239	7/30/2020 16:04:00	4	10.8	2.39	29.8	35.6	62	106	69	97	8
110008	22	2	25.51	0		1	2	2	8	8	1	3	5	1	7/30/2020 8:00:00	7/30/2020 13:15:00	325	239	7/31/2020 12:08:00	5	16	8.02	31.5	50.88	99	124	10	99	28	12:00 (+1)	6
110008	22	2	25.51	0		1	2	2	8	8	1	3	5	1	7/30/2020 8:00:00	7/30/2020 13:15:00	325	239	7/31/2020 15:14:00	6	68.8	5.97	31	56.2	74	120	64	99	31	15:00 (+1)	7
110008	22	2	25.51	0		0	2	2	8	8	1	3	5	2	7/30/2020 8:00:00	7/30/2020 13:15:00	325	239	7/30/2020 17:14:00	7	36.2	4.21	32	31.8	62	106	69	99	4	14:00	3
110008	22	2	25.51	0		0	2	2	8	8	1	3	5	2	7/30/2020 8:00:00	7/30/2020 13:15:00	325	239	7/30/2020 18:08:00	8	16.6	12.42	31.2	34.4	67	132	70	99	5	15:00	4
110008	22	2	25.51	0		0	2	2	8	8	1	3	5	2	7/30/2020 8:00:00	7/30/2020 13:15:00	325	239	7/30/2020 20:07:00	9	10	3.08	30.4	43.4	62	118	70	99	7	17:00	5
110008	22	2	25.51	0		1	2	2	8	8	1	3	5	2	7/30/2020 8:00:00	7/30/2020 13:15:00	325	239	7/31/2020 14:10:00	10	19.8	3.03	31.8	52.6	79	124	71	99	25	12:00 (+1)	6
110008	22	2	25.51	0		1	2	2	8	8	1	3	5	2	7/30/2020 8:00:00	7/30/2020 13:15:00	325	239	7/31/2020 16:43:00	11	28	6.28	31.4	29.2	67	122	70	99	28	15:00 (+1)	7
110009	23	2	21.47	0	24	0	0		2	1	1	5	1	1	8/12/2020 7:10:00	8/12/2020 10:10:00	298	253	8/12/2020 11:15:00	1	43.4	10.38	30.6	35.6	59	113	83	98	4	11:00	1
110009	23	2	21.47	0	24	0	0		2	1	1	5	1	1	8/12/2020 7:10:00	8/12/2020 10:10:00	298	253	8/12/2020 12:08:00	2	46.6	12.12	31.4	29.6	54	117	86	99	4	11:00	1
110009	23	2	21.47	0	24	0	0		2	1	1	5	1	1	8/12/2020 7:10:00	8/12/2020 10:10:00	298	253	8/12/2020 14:10:00	3	70.4	10.76	31.4	45.4	55	117	66	99	7	14:00	3
110009	23	2	21.47	0	24	0	0		2	1	1	5	1	1	8/12/2020 7:10:00	8/12/2020 10:10:00	298	253	8/12/2020 17:12:00	4	35	5.43	30.4	51	52	122	70	98	10	17:00	5
110009	23	2	21.47	0	24	0	0		2	1	1	5	1	1	8/12/2020 7:10:00	8/12/2020 10:10:00	298	253	8/13/2020 11:10:00	5	59.4	10.43	32	67.8	63	112	77	98	28	12:00 (+1)	6
110009	23	2	21.47	0	24	0	0		2	1	1	5	1	1	8/12/2020 7:10:00	8/12/2020 10:10:00	298	253	8/13/2020 14:08:00	6	41.6	12.14	31.6	41.2	67	112	63	99	30
110009	23	2	21.47	0	24	0	0		2	1	1	5	1	2	8/12/2020 7:10:00	8/12/2020 10:10:00	298	253	8/12/2020 14:23:00	7	48	12.57	31.8	31	57	115	70	99	4	14:00	3
110009	23	2	21.47	0	24	0	0		2	1	1	5	1	2	8/12/2020 7:10:00	8/12/2020 10:10:00	298	253	8/12/2020 15:12:00	8	47.8	7.79	30.8	26	57	109	68	99	5	15:00	4
110009	23	2	21.47	0	24	0	0		2	1	1	5	1	2	8/12/2020 7:10:00	8/12/2020 10:10:00	298	253	8/12/2020 17:22:00	9	47.8	21.21	31	34.4	57	115	85	99	7	17:00	5
110009	23	2	21.47	0	24	0	0		2	1	1	5	1	2	8/12/2020 7:10:00	8/12/2020 10:10:00	298	253	8/13/2020 11:17:00	10	37.6	27.45	32	51.8	63	112	77	98	25	12:00 (+1)	6
110009	23	2	21.47	0	24	0	0		2	1	1	5	1	2	8/12/2020 7:10:00	8/12/2020 10:10:00	298	253	8/13/2020 14:19:00	11	79.2	7.36	32.4	58.6	67	126	103	98	28	15:00 (+1)	7
110010	22	2	29.05	0	34	0	2	2	2	8	1	5	3	1	8/18/2020 6:55:00	8/18/2020 9:55:00	303	264	8/18/2020 11:12:00	1	-95	-95	-95	-95	69	118	78	98	4	11:00	1
110010	22	2	29.05	0	34	0	2	2	2	8	1	5	3	1	8/18/2020 6:55:00	8/18/2020 9:55:00	303	264	8/18/2020 11:58:00	2	-95	-95	-95	-95	73	118	70	99	5	12:00	2
110010	22	2	29.05	0	34	0	2	2	2	8	1	5	3	1	8/18/2020 6:55:00	8/18/2020 9:55:00	303	264	8/18/2020 14:10:00	3	27	0	28.27	26	80	118	70	99	7	14:00	3
110010	22	2	29.05	0	34	0	2	2	2	8	1	5	3	1	8/18/2020 6:55:00	8/18/2020 9:55:00	303	264	8/18/2020 16:59:00	4	40.73	16.43	31.55	45.45	90	114	73	99	10	17:00	5
110010	22	2	29.05	0	34	1	2	2	2	8	1	5	3	1	8/18/2020 6:55:00	8/18/2020 9:55:00	303	264	8/19/2020 11:28:00	5	97.4	13.52	32.2	55.8	74	106	71	99	28	12:00 (+1)	6
110010	22	2	29.05	0	34	1	2	2	2	8	1	5	3	1	8/18/2020 6:55:00	8/18/2020 9:55:00	303	264	8/19/2020 14:02:00	6	116.6	5.03	29.4	36	64	118	68	99	31	15:00 (+1)	7
110010	22	2	29.05	0	34	0	2	2	2	8	1	5	3	2	8/18/2020 6:55:00	8/18/2020 9:55:00	303	264	8/18/2020 14:19:00	7	39.4	10.9	31.6	27.6	80	113	68	99	4	14:00	3
110010	22	2	29.05	0	34	0	2	2	2	8	1	5	3	2	8/18/2020 6:55:00	8/18/2020 9:55:00	303	264	8/18/2020 15:04:00	8	60.2	11.52	30.2	29.6	64	110	72	99	5	15:00	4
110010	22	2	29.05	0	34	0	2	2	2	8	1	5	3	2	8/18/2020 6:55:00	8/18/2020 9:55:00	303	264	8/18/2020 17:06:00	9	40.73	16.43	31.73	45.45	90	114	73	99	7	17:00	5
110010	22	2	29.05	0	34	1	2	2	2	8	1	5	3	2	8/18/2020 6:55:00	8/18/2020 9:55:00	303	264	8/19/2020 11:35:00	10	91.6	27.23	33	68.8	74	106	71	99	25	12:00 (+1)	6
110010	22	2	29.05	0	34	1	2	2	2	8	1	5	3	2	8/18/2020 6:55:00	8/18/2020 9:55:00	303	264	8/19/2020 14:09:00	11	110	25.91	30.8	66.8	64	118	68	99	28	15:00 (+1)	7
110011	21	1	29.71	1	21	0	2	2	5	5	1	6	1	1	8/20/2020 7:00:00	8/20/2020 10:00:00	314	250	8/20/2020 11:00:00	1	37.8	4.87	30.6	71.4	89	139	84	99	4	11:00	1
110011	21	1	29.71	1	21	0	2	2	5	5	1	6	1	1	8/20/2020 7:00:00	8/20/2020 10:00:00	314	250	8/20/2020 12:14:00	2	18.2	5.97	31.2	52.2	63	125	91	99	5	12:00	2
110011	21	1	29.71	1	21	1	2	2	5	5	1	6	1	1	8/20/2020 7:00:00	8/20/2020 10:00:00	314	250	8/20/2020 14:04:00	3	72.8	12.03	30.6	66.4	67	140	67	99	7	14:00	3
110011	21	1	29.71	1	21	1	2	2	5	5	1	6	1	1	8/20/2020 7:00:00	8/20/2020 10:00:00	314	250	8/20/2020 16:58:00	4	56.4	7.92	31.2	75.2	68	153	76	99	9
110011	21	1	29.71	1	21	0	2	2	5	5	1	6	1	1	8/20/2020 7:00:00	8/20/2020 10:00:00	314	250	8/21/2020 11:08:00	5	13.6	3.36	31	46.8	100	178	114	99	28	12:00 (+1)	6
110011	21	1	29.71	1	21	0	2	2	5	5	1	6	1	1	8/20/2020 7:00:00	8/20/2020 10:00:00	314	250	8/21/2020 14:05:00	6	31.2	9.68	30.6	77	60	159	81	99	31	15:00 (+1)	7
110011	21	1	29.71	1	21	0	2	2	5	5	1	6	1	2	8/20/2020 7:00:00	8/20/2020 10:00:00	314	250	8/20/2020 14:10:00	7	34.4	8.96	31.8	72.2	67	140	67	99	4	14:00	3
110011	21	1	29.71	1	21	0	2	2	5	5	1	6	1	2	8/20/2020 7:00:00	8/20/2020 10:00:00	314	250	8/20/2020 15:04:00	8	67	15.03	31.4	73	64	163	84	99	5	15:00	4
110011	21	1	29.71	1	21	1	2	2	5	5	1	6	1	2	8/20/2020 7:00:00	8/20/2020 10:00:00	314	250	8/20/2020 17:06:00	9	53.8	13.35	32	73.8	68	153	76	99	7	17:00	5
110011	21	1	29.71	1	21	1	2	2	5	5	1	6	1	2	8/20/2020 7:00:00	8/20/2020 10:00:00	314	250	8/21/2020 11:15:00	10	81	11.05	33	58.8	100	178	114	100	25	12:00 (+1)	6
110011	21	1	29.71	1	21	0	2	2	5	5	1	6	1	2	8/20/2020 7:00:00	8/20/2020 10:00:00	314	250	8/21/2020 14:12:00	11	53.6	5.03	32	75.4	60	159	81	99	28	15:00 (+1)	7
110012	21	2	19.59	0	21	1	2	6	6	0	1	5	1	1	8/26/2020 7:15:00	8/26/2020 10:15:00	298	242	8/26/2020 11:15:00	1	45.2	10.43	30.8	30.8	67	111	66	99	4	11:00	1
110012	21	2	19.59	0	21	1	2	6	6	0	1	5	1	1	8/26/2020 7:15:00	8/26/2020 10:15:00	298	242	8/26/2020 12:13:00	2	30.8	13.54	29.4	35.6	58	93	61	99	4	11:00	1
110012	21	2	19.59	0	21	1	2	6	6	0	1	5	1	1	8/26/2020 7:15:00	8/26/2020 10:15:00	298	242	8/26/2020 14:10:00	3	63	4.58	30.2	41.8	62	124	99	99	6
110012	21	2	19.59	0	21	1	2	6	6	0	1	5	1	1	8/26/2020 7:15:00	8/26/2020 10:15:00	298	242	8/26/2020 17:02:00	4	54	7.14	29.4	61.4	54	121	73	98	9
110012	21	2	19.59	0	21	1	2	6	6	0	1	5	1	1	8/26/2020 7:15:00	8/26/2020 10:15:00	298	242	8/27/2020 11:06:00	5	53.2	24.82	30	60	80	106	82	99	27
110012	21	2	19.59	0	21	1	2	6	6	0	1	5	1	1	8/26/2020 7:15:00	8/26/2020 10:15:00	298	242	8/27/2020 14:06:00	6	9	3.32	30.8	29.2	69	108	66	99	30
110012	21	2	19.59	0	21	1	2	6	6	0	1	5	1	2	8/26/2020 7:15:00	8/26/2020 10:15:00	298	242	8/26/2020 14:17:00	7	28.2	3.7	31.8	36.4	62	124	99	99	4	14:00	3
110012	21	2	19.59	0	21	1	2	6	6	0	1	5	1	2	8/26/2020 7:15:00	8/26/2020 10:15:00	298	242	8/26/2020 15:08:00	8	50.8	20.71	30.4	42.6	58	99	72	99	5	15:00	4
110012	21	2	19.59	0	21	1	2	6	6	0	1	5	1	2	8/26/2020 7:15:00	8/26/2020 10:15:00	298	242	8/26/2020 17:10:00	9	67.2	7.53	31	64	54	121	73	98	7	17:00	5
110012	21	2	19.59	0	21	1	2	6	6	0	1	5	1	2	8/26/2020 7:15:00	8/26/2020 10:15:00	298	242	8/27/2020 11:13:00	10	47	4.3	32	46.8	80	106	82	99	25	12:00 (+1)	6
110012	21	2	19.59	0	21	1	2	6	6	0	1	5	1	2	8/26/2020 7:15:00	8/26/2020 10:15:00	298	242	8/27/2020 14:15:00	11	29	8.72	33	34	69	108	66	99	28	15:00 (+1)	7
110013	24	2	25.61	0	16	1	2	3	2	1	1	5	1	1	8/27/2020 7:00:00	8/27/2020 10:00:00	307	274	8/27/2020 11:30:00	1	53.2	9.6	31.6	45.8	75	92	69	99	4	11:00	1
110013	24	2	25.61	0	16	0	2	3	2	1	1	5	1	1	8/27/2020 7:00:00	8/27/2020 10:00:00	307	274	8/27/2020 12:07:00	2	40	18.59	29.4	47.4	57	112	89	99	5	12:00	2
110013	24	2	25.61	0	16	0	2	3	2	1	1	5	1	1	8/27/2020 7:00:00	8/27/2020 10:00:00	307	274	8/27/2020 14:26:00	3	64.8	18.79	32	61	55	68	45	99	7	14:00	3
110013	24	2	25.61	0	16	0	2	3	2	1	1	5	1	1	8/27/2020 7:00:00	8/27/2020 10:00:00	307	274	8/27/2020 17:10:00	4	17.8	3.27	28.6	43.8	55	84	61	99	10	17:00	5
110013	24	2	25.61	0	16	0	2	3	2	1	1	5	1	1	8/27/2020 7:00:00	8/27/2020 10:00:00	307	274	8/28/2020 11:07:00	5	11.4	1.14	29.6	40	69	122	89	99	28	12:00 (+1)	6
110013	24	2	25.61	0	16	0	2	3	2	1	1	5	1	1	8/27/2020 7:00:00	8/27/2020 10:00:00	307	274	8/28/2020 14:08:00	6	34	15.08	30	55	62	118	95	99	31	15:00 (+1)	7
110013	24	2	25.61	0	16	0	2	3	2	1	1	5	1	2	8/27/2020 7:00:00	8/27/2020 10:00:00	307	274	8/27/2020 14:34:00	7	19	4.9	32	30.2	55	68	45	99	4	14:00	3
110013	24	2	25.61	0	16	1	2	3	2	1	1	5	1	2	8/27/2020 7:00:00	8/27/2020 10:00:00	307	274	8/27/2020 15:08:00	8	54.4	15.42	29.8	43	59	95	68	99	5	15:00	4
110013	24	2	25.61	0	16	0	2	3	2	1	1	5	1	2	8/27/2020 7:00:00	8/27/2020 10:00:00	307	274	8/27/2020 17:17:00	9	28.6	4.62	30	48.6	55	84	61	99	7	17:00	5
110013	24	2	25.61	0	16	0	2	3	2	1	1	5	1	2	8/27/2020 7:00:00	8/27/2020 10:00:00	307	274	8/28/2020 11:14:00	10	11.2	5.02	32.2	39	69	122	89	99	25	12:00 (+1)	6
110013	24	2	25.61	0	16	0	2	3	2	1	1	5	1	2	8/27/2020 7:00:00	8/27/2020 10:00:00	307	274	8/28/2020 14:14:00	11	35.6	11.76	32.2	36.6	62	118	95	99	28	15:00 (+1)	7
110014	21	1	22.4	1	13	0	2	2	2	0	1	5	1	1	9/1/2020 7:15:00	9/1/2020 10:15:00	307	254	9/1/2020 11:36:00	1	15.8	2.17	30.2	32.4	77	116	90	99	4	11:00	1
110014	21	1	22.4	1	13	0	2	2	2	0	1	5	1	1	9/1/2020 7:15:00	9/1/2020 10:15:00	307	254	9/1/2020 12:22:00	2	14.6	7.73	30	33.2	85	117	78	99	5	12:00	2
110014	21	1	22.4	1	13	1	2	2	2	0	1	5	1	1	9/1/2020 7:15:00	9/1/2020 10:15:00	307	254	9/1/2020 14:22:00	3	37.3	15.73	31.6	40.2	81	122	67	99	7	14:00	3
110014	21	1	22.4	1	13	0	2	2	2	0	1	5	1	1	9/1/2020 7:15:00	9/1/2020 10:15:00	307	254	9/1/2020 17:20:00	4	37.4	14.4	30.2	49.8	68	108	85	99	10	17:00	5
110014	21	1	22.4	1	13	1	2	2	2	0	1	5	1	1	9/1/2020 7:15:00	9/1/2020 10:15:00	307	254	9/2/2020 11:21:00	5	44.4	6.11	30	67	85	117	85	99	28	12:00 (+1)	6
110014	21	1	22.4	1	13	1	2	2	2	0	1	5	1	1	9/1/2020 7:15:00	9/1/2020 10:15:00	307	254	9/2/2020 14:26:00	6	29	8.51	31.4	41.8	67	122	74	99	31	15:00 (+1)	7
110014	21	1	22.4	1	13	0	2	2	2	0	1	5	1	2	9/1/2020 7:15:00	9/1/2020 10:15:00	307	254	9/1/2020 14:29:00	7	39.6	3.13	32.8	27.8	81	112	67	99	4	14:00	3
110014	21	1	22.4	1	13	0	2	2	2	0	1	5	1	2	9/1/2020 7:15:00	9/1/2020 10:15:00	307	254	9/1/2020 15:20:00	8	33.4	7.99	30.4	35.4	77	108	73	99	5	15:00	4
110014	21	1	22.4	1	13	0	2	2	2	0	1	5	1	2	9/1/2020 7:15:00	9/1/2020 10:15:00	307	254	9/1/2020 17:27:00	9	46.6	3.78	32	61.4	68	154	85	99	7	17:00	5
110014	21	1	22.4	1	13	1	2	2	2	0	1	5	1	2	9/1/2020 7:15:00	9/1/2020 10:15:00	307	254	9/2/2020 11:28:00	10	20.4	14.93	32	42.2	85	117	83	99	25	12:00 (+1)	6
110014	21	1	22.4	1	13	1	2	2	2	0	1	5	1	2	9/1/2020 7:15:00	9/1/2020 10:15:00	307	254	9/2/2020 14:31:00	11	19.4	5.86	32	41.2	67		74	99	28	15:00 (+1)	7
110015	23	1	22.53	1	14	0	2	2	2	0	1	7	1	1	9/2/2020 7:00:00	9/2/2020 10:05:00	298	249	9/2/2020 11:06:00	1	74	5.24	29.6	33.2	102	144	89	99	4	11:00	1
110015	23	1	22.53	1	14	0	2	2	2	0	1	7	1	1	9/2/2020 7:00:00	9/2/2020 10:05:00	298	249	9/2/2020 11:58:00	2	41.8	16.12	29.6	29	94	148	90	99	4	11:00	1
110015	23	1	22.53	1	14	0	2	2	2	0	1	7	1	1	9/2/2020 7:00:00	9/2/2020 10:05:00	298	249	9/2/2020 14:07:00	3	35.6	7.6	29.6	53.6	73	151	91	99	7	14:00	3
110015	23	1	22.53	1	14	0	2	2	2	0	1	7	1	1	9/2/2020 7:00:00	9/2/2020 10:05:00	298	249	9/2/2020 17:02:00	4	62.4	10.33	30.2	74	94	141	99	99	10	17:00	5
110015	23	1	22.53	1	14	1	2	2	2	0	1	7	1	1	9/2/2020 7:00:00	9/2/2020 10:05:00	298	249	9/3/2020 11:01:00	5	58.4	12.56	29.8	69.8					28	12:00 (+1)	6
110015	23	1	22.53	1	14	1	2	2	2	0	1	7	1	1	9/2/2020 7:00:00	9/2/2020 10:05:00	298	249	9/3/2020 14:07:00	6	25	4.64	30.8	48	110	149	91	99	31	15:00 (+1)	7
110015	23	1	22.53	1	14	0	2	2	2	0	1	7	1	2	9/2/2020 7:00:00	9/2/2020 10:05:00	298	249	9/2/2020 14:14:00	7	53.6	11.46	31.8	33.2	73	151	91	99	4	14:00	3
110015	23	1	22.53	1	14	0	2	2	2	0	1	7	1	2	9/2/2020 7:00:00	9/2/2020 10:05:00	298	249	9/2/2020 15:10:00	8	57.6	13.79	30	52.6	70	164	101	99	5	15:00	4
110015	23	1	22.53	1	14	0	2	2	2	0	1	7	1	2	9/2/2020 7:00:00	9/2/2020 10:05:00	298	249	9/2/2020 17:10:00	9	41.6	14.22	32	67.8	94	141	99	99	7	17:00	5
110015	23	1	22.53	1	14	1	2	2	2	0	1	7	1	2	9/2/2020 7:00:00	9/2/2020 10:05:00	298	249	9/3/2020 11:08:00	10	24.2	4.15	32	62.6					25	12:00 (+1)	6
110015	23	1	22.53	1	14	1	2	2	2	0	1	7	1	2	9/2/2020 7:00:00	9/2/2020 10:05:00	298	249	9/3/2020 14:14:00	11	17.8	7.4	32.6	52	110	149	91	99	28	15:00 (+1)	7
110017	23	1	23.49	0		0	3	5	3	0	1	4	2	1	9/7/2020 7:00:00	9/7/2020 10:00:00	303	229	9/7/2020 11:04:00	1	39.8	15.27	29.6	33.4	63	131	65	99	4	11:00	1
110017	23	1	23.49	0		1	3	5	3	0	1	4	2	1	9/7/2020 7:00:00	9/7/2020 10:00:00	303	229	9/7/2020 12:03:00	2	37.8	13.9	29	53	55	142	72	99	5	12:00	2
110017	23	1	23.49	0		0	3	5	3	0	1	4	2	1	9/7/2020 7:00:00	9/7/2020 10:00:00	303	229	9/7/2020 13:38:00	3	29.33	10.97	26.96	27	68	124	70	99	6
110017	23	1	23.49	0		0	3	5	3	0	1	4	2	1	9/7/2020 7:00:00	9/7/2020 10:00:00	303	229	9/7/2020 17:09:00	4	45.8	5.07	30.2	44.2	54	130	86	99	10	17:00	5
110017	23	1	23.49	0		0	3	5	3	0	1	4	2	1	9/7/2020 7:00:00	9/7/2020 10:00:00	303	229	9/8/2020 10:58:00	5	22	1.41	29.5	33	60	115	85	99	27
110017	23	1	23.49	0		0	3	5	3	0	1	4	2	1	9/7/2020 7:00:00	9/7/2020 10:00:00	303	229	9/8/2020 13:52:00	6	30.5	10.61	29	26	61	112	66	99	30
110017	23	1	23.49	0		0	3	5	3	0	1	4	2	2	9/7/2020 7:00:00	9/7/2020 10:00:00	303	229	9/7/2020 13:49:00	7	54	0	30	29	68	124	70	99	4	14:00	3
110017	23	1	23.49	0		0	3	5	3	0	1	4	2	2	9/7/2020 7:00:00	9/7/2020 10:00:00	303	229	9/7/2020 16:09:00	8	58	12.88	29.6	32.4	61	125	71	98	5	15:00	4
110017	23	1	23.49	0		0	3	5	3	0	1	4	2	2	9/7/2020 7:00:00	9/7/2020 10:00:00	303	229	9/7/2020 17:16:00	9	43.8	19.77	31.4	47	54	130	68	99	7	17:00	5
110017	23	1	23.49	0		0	3	5	3	0	1	4	2	2	9/7/2020 7:00:00	9/7/2020 10:00:00	303	229	9/8/2020 11:05:00	10	51.4	7.27	31.4	47	60	115	85	99	25	12:00 (+1)	6
110017	23	1	23.49	0		0	3	5	3	0	1	4	2	2	9/7/2020 7:00:00	9/7/2020 10:00:00	303	229	9/8/2020 14:00:00	11	48.2	23.17	31	36.2	61	112	66	99	28	15:00 (+1)	7
110018	19	2	20.02	0	22	0	2	3	3	1	1	6	1	1	9/10/2020 7:15:00	9/10/2020 10:00:00	317	271	9/10/2020 11:15:00	1	-95	-95	-95	-95	121	122	92	99	4	11:00	1
110018	19	2	20.02	0	22	0	2	3	3	1	1	6	1	1	9/10/2020 7:15:00	9/10/2020 10:00:00	317	271	9/10/2020 12:32:00	2	42.4	6.35	32.2	26.4	86	124	79	99	5	12:00	2
110018	19	2	20.02	0	22	0	2	3	3	1	1	6	1	1	9/10/2020 7:15:00	9/10/2020 10:00:00	317	271	9/10/2020 14:22:00	3	21.6	3.65	30.8	34.8	88	129	80	100	7	14:00	3
110018	19	2	20.02	0	22	0	2	3	3	1	1	6	1	1	9/10/2020 7:15:00	9/10/2020 10:00:00	317	271	9/10/2020 17:21:00	4	59.4	7.73	31	58.8	91	133	84	97	10	17:00	5
110018	19	2	20.02	0	22	1	2	3	3	1	1	6	1	1	9/10/2020 7:15:00	9/10/2020 10:00:00	317	271	9/11/2020 11:23:00	5	49.8	24.75	31.4	38	100	122	78	99	28	12:00 (+1)	6
110018	19	2	20.02	0	22	1	2	3	3	1	1	6	1	1	9/10/2020 7:15:00	9/10/2020 10:00:00	317	271	9/11/2020 14:29:00	6	41.8	3.27	30	27.2	91	125	81	99	31	15:00 (+1)	7
110018	19	2	20.02	0	22	0	2	3	3	1	1	6	1	2	9/10/2020 7:15:00	9/10/2020 10:00:00	317	271	9/10/2020 14:31:00	7	59	7.48	32.4	25.8	88	129	80	100	4	14:00	3
110018	19	2	20.02	0	22	0	2	3	3	1	1	6	1	2	9/10/2020 7:15:00	9/10/2020 10:00:00	317	271	9/10/2020 15:14:00	8	40.44	18.19	30	41.44	90	130	86	98	5	15:00	4
110018	19	2	20.02	0	22	0	2	3	3	1	1	6	1	2	9/10/2020 7:15:00	9/10/2020 10:00:00	317	271	9/10/2020 17:28:00	9	47.83	11.48	31.17	46.33	91	133	89	97	7	17:00	5
110018	19	2	20.02	0	22	1	2	3	3	1	1	6	1	2	9/10/2020 7:15:00	9/10/2020 10:00:00	317	271	9/11/2020 11:31:00	10	49.4	12.86	32.8	39.2	100	122	78	99	25	12:00 (+1)	6
110018	19	2	20.02	0	22	1	2	3	3	1	1	6	1	2	9/10/2020 7:15:00	9/10/2020 10:00:00	317	271	9/11/2020 14:37:00	11	59.2	4.87	31	48.6	91	125	81	99	28	15:00 (+1)	7
